# Supplementary material for: Optimizing genomic reference populations to improve crossbred performance
Source: Genet Sel Evol. 2020 Nov 6;52:65. doi: 10.1186/s12711-020-00573-3 (PMC7648379; doi:10.1186/s12711-020-00573-3)
Supplement: Supplementary file 4 — Additional file 4. Benefit of crossbred over purebred reference population. R-script to make a contour plot of the benefit of a crossbred over a purebred reference population as a function of \documentclass[12pt]{minimal} \usepackage{amsmath} \usepackage{wasysym} \usepackage{amsfonts} \usepackage{amssymb} \usepackage{amsbsy} \usepackage{mathrsfs} \usepackage{upgreek} \setlength{\oddsidemargin}{-69pt} \begin{document}$${r}_{pc}$$\end{document}rpc and reference population size. [file 12711_2020_573_MOESM4_ESM.r]

require("fields")
options(scipen=999) # no exponential, but real values

Benefit <- array(0,c(1000,1000))

# input values
Me_PB <- 202
Me_CB <- 898
h2_PB <- 0.2
h2_CB <- 0.2


# Calculate matrix with accuracy crossbreds - accuracy purebreds
for (N_1 in 1:1000) {
  N <- N_1 *10
  for (rpc_1 in 1:1000) {
    rpc <- (rpc_1/1000)
    r_PB <-  rpc * sqrt((N*h2_PB)/(N*h2_PB+Me_PB))
    r_CB <- sqrt((N*h2_CB)/(N*h2_CB+Me_CB))
    Benefit[N_1,rpc_1] <- r_CB - r_PB
   }
}

# Create contourplot
image.plot(x=seq(0, 10000, by=10), y=seq(0, 1, by=.001), z=Benefit[1:1000,1:1000],xlab = "Reference population size", ylab = "Purebred-Crossbred correlation",col=colorRampPalette(c("red", "white", "blue"))(20),lwd=0.5,breaks=seq(-1,1,by=0.1))
contour(x=seq(0, 10000, length.out = 1000), y=seq(0, 1, length.out =1000), z=Benefit[1:1000,1:1000], drawlabels=TRUE, add = TRUE,labcex=1,levels=seq(0.0),lty=1, lwd=3)
contour(x=seq(0, 10000, length.out = 1000), y=seq(0, 1, length.out =1000), z=Benefit[1:1000,1:1000], add = TRUE,labcex=1,levels=seq(-1,1.0,by=0.1))
